# Supplementary material for: Loss of the extracellular matrix protein Perlecan disrupts axonal and synaptic stability during Drosophila development
Source: eLife. 2023 Jun 27;12:RP88273. doi: 10.7554/eLife.88273 (PMC10328508; doi:10.7554/eLife.88273)
Supplement: Figure 5—figure supplement 1—source data 1. [file elife-88273-fig5-figsupp1-data1.xlsx]

## Sheet: Figure 5S1B
Number of boutons						Descriptive statistics				Ordinary one-way ANOVA						Multiple comparisons
UAS-trolRG	trol, vGlut-Gal4	trol, vGlut>trolRG	UAS-trolRD	trol, vGlut-Gal4	trol, vGlut>trolRD					Table Analyzed	RG					Number of families	1
26	9	21	16	5	8		UAS-trolRG	trol, vGlut-Gal4	trol, vGlut>trolRG	Data sets analyzed	A-C					Number of comparisons per family	3
38	5	2	25	9	6	Number of values	12	16	14							Alpha	0.05
23	4	4	14	17	3					ANOVA summary
39	0	12	24	10	6	Minimum	17	0	2	F	47.16					Tukey's multiple comparisons test	Mean Diff.	95.00% CI of diff.	Below threshold?	Summary	Adjusted P Value
33	1	3	22	1	8	25% Percentile	23.5	1.25	3	P value	<0.0001					UAS-trolRG vs. trol, vGlut-Gal4	22.92	16.79 to 29.04	Yes	****	<0.0001	A-B
17	7	4	26	2	4	Median	28	4	4	P value summary	****					UAS-trolRG vs. trol, vGlut>trolRG	20.35	14.03 to 26.66	Yes	****	<0.0001	A-C
28	4	18	20	14	5	75% Percentile	33.75	6.75	12.75	Significant diff. among means (P < 0.05)?	Yes					trol, vGlut-Gal4 vs. trol, vGlut>trolRG	-2.571	-8.444 to 3.301	No	ns	0.54	B-C
30	6	11	30	6	3	Maximum	39	28	21	R squared	0.7075
25	28	3	24	7	2											Test details	Mean 1	Mean 2	Mean Diff.	SE of diff.	n1	n2	q	DF
20	2	4	25	14	2	Mean	28.42	5.5	8.071	Brown-Forsythe test						UAS-trolRG vs. trol, vGlut-Gal4	28.42	5.5	22.92	2.515	12	16	12.89	39
34	1	15	16		2	Std. Deviation	6.788	6.663	6.318	F (DFn, DFd)	0.3030 (2, 39)					UAS-trolRG vs. trol, vGlut>trolRG	28.42	8.071	20.35	2.591	12	14	11.1	39
28	0	3	22		2	Std. Error of Mean	1.96	1.666	1.689	P value	0.7403					trol, vGlut-Gal4 vs. trol, vGlut>trolRG	5.5	8.071	-2.571	2.41	16	14	1.509	39
	9	9			4					P value summary	ns
	4	4			5	Lower 95% CI	24.1	1.949	4.424	Are SDs significantly different (P < 0.05)?	No
	2				5	Upper 95% CI	32.73	9.051	11.72							Number of families	1
	6									Bartlett's test						Number of comparisons per family	3
							UAS-trolRD	trol, vGlut-Gal4	trol, vGlut>trolRD	Bartlett's statistic (corrected)	0.06605					Alpha	0.05
						Number of values	12	10	15	P value	0.9675
										P value summary	ns					Tukey's multiple comparisons test	Mean Diff.	95.00% CI of diff.	Below threshold?	Summary	Adjusted P Value
						Minimum	14	1	2	Are SDs significantly different (P < 0.05)?	No					UAS-trolRD vs. trol, vGlut-Gal4	13.5	9.243 to 17.76	Yes	****	<0.0001	A-B
						25% Percentile	17	4.25	2							UAS-trolRD vs. trol, vGlut>trolRD	17.67	13.82 to 21.52	Yes	****	<0.0001	A-C
						Median	23	8	4	ANOVA table	SS	DF	MS	F (DFn, DFd)	P value	trol, vGlut-Gal4 vs. trol, vGlut>trolRD	4.167	0.1073 to 8.226	Yes	*	0.0432	B-C
						75% Percentile	25	14	6	Treatment (between columns)	4092	2	2046	F (2, 39) = 47.16	P<0.0001
						Maximum	30	17	8	Residual (within columns)	1692	39	43.38			Test details	Mean 1	Mean 2	Mean Diff.	SE of diff.	n1	n2	q	DF
										Total	5784	41				UAS-trolRD vs. trol, vGlut-Gal4	22	8.5	13.5	1.737	12	10	10.99	34
						Mean	22	8.5	4.333							UAS-trolRD vs. trol, vGlut>trolRD	22	4.333	17.67	1.572	12	15	15.9	34
						Std. Deviation	4.729	5.318	2.059	Data summary						trol, vGlut-Gal4 vs. trol, vGlut>trolRD	8.5	4.333	4.167	1.657	10	15	3.557	34
						Std. Error of Mean	1.365	1.682	0.5315	Number of treatments (columns)	3
										Number of values (total)	42
						Lower 95% CI	19	4.696	3.193
						Upper 95% CI	25	12.3	5.473
										Table Analyzed	RD
										Data sets analyzed	A-C
										ANOVA summary
										F	66.19
										P value	<0.0001
										P value summary	****
										Significant diff. among means (P < 0.05)?	Yes
										R squared	0.7957
										Brown-Forsythe test
										F (DFn, DFd)	4.417 (2, 34)
										P value	0.0197
										P value summary	*
										Are SDs significantly different (P < 0.05)?	Yes
										Bartlett's test
										Bartlett's statistic (corrected)	10.34
										P value	0.0057
										P value summary	**
										Are SDs significantly different (P < 0.05)?	Yes
										ANOVA table	SS	DF	MS	F (DFn, DFd)	P value
										Treatment (between columns)	2180	2	1090	F (2, 34) = 66.19	P<0.0001
										Residual (within columns)	559.8	34	16.47
										Total	2740	36
										Data summary
										Number of treatments (columns)	3
										Number of values (total)	37

## Sheet: Figure 5S1C
% NMJs with footprints
UAS-trolRG	trol, vGlut-Gal4	trol, vGlut>trolRG	UAS-trolRD	trol, vGlut-Gal4	trol, vGlut>trolRD
0	93.75	78.57	16.67	90	100
